# Supplementary material for: Improving numeracy through values affirmation enhances decision and STEM outcomes
Source: PLoS One. 2017 Jul 12;12(7):e0180674. doi: 10.1371/journal.pone.0180674 (PMC5507517; doi:10.1371/journal.pone.0180674)
Supplement: S1 File — (XLSX) [file pone.0180674.s013.xlsx]

## Sheet: SA(STATS)-ons
order	DAY1ID1	affirm	snst1	snst2	ONSiT1n	ONSiT2n	healthT1rc	healthT2rc	finoutT1rc	finoutT2rc	finLfaT1	finLfaT2	words_about	ethnic	intentT2	intentT1	miBDindT	miAFindT	PointT	AnxT1	AnxT2	gender	sexmT1	sexmT2	sciliT1	sciliT2	ONSt1s	ONSt2s	calcT1n	calcT2n2
248	4798PW	0	5.5	6	30	1	1	0.2	0.6	0.5	3	1	0	1	0	6	0.294118	.	93.8462	1	2.5	0	3	5	8	4	15	1	15	0
23	0843TB	0	4.25	3	22	7	0.7	0.625	0.75	0.5	2	0	6	1	3	3	0.428571	0	83.842	2	2.5	0	3.5	3	6	3	10	2	12	5
16	0523MM	0	5.375	3	28	2	0.888889	0.6	1	0.666667	2	2	0	1	1	0	0.2	0	68.0166	1.5	2.5	1	1	1	8	8	12	2	16	0
36	1614DD	0	4.25	4	25	28	.	0.5	.	0.625	.	3	8	1	4	.	0.571429	0.25	82.2893	3	2.6	0	2	2	.	8	12	16	13	12
72	2913GG	0	4.875	4.875	22	26	0.9	0.9	1	1	2	2	9	0	6	0	0.571429	0.25	93.8438	2.1	1.7	1	3.5	2	8	8	13	15	9	11
193	8707MC	0	3.375	3.5	15	16	0.75	0.6	0.6	1	1	2	16	0	1	2	0.4	0	63.0669	2.7	2.9	1	2	2	7	5	5	9	10	7
203	9308MS	0	4.5	4.375	22	22	0.777778	0.555556	0.8	0.8	3	3	4	1	4	6	1	.	63.7895	2.4	2.7	0	1	3	6	8	12	12	10	10
241	3435KP	0	4.375	5.375	26	24	0.888889	0.888889	0.8	0.833333	2	2	12	0	6	2	0.6	0.75	85.9245	2.7	2	1	2	3	6	6	14	12	12	12
260	6332SW	0	4.125	4.625	18	24	0.777778	0.8	0.666667	0.777778	2	3	11	1	3	0	0.75	0.333333	82.0792	2.9	3	1	3	3.5	8	8	10	11	8	13
283	8531TO	0	2.625	3.875	15	28	0.7	0.6	0.666667	0.6	2	3	22	0	4	4	0.25	0.25	90.268	3.6	2.4	1	4	3.5	8	8	9	14	6	14
186	8221MG	0	5.125	2.625	20	6	0.5	0.444444	1	0.444444	2	1	7	1	0	1	0.5	0.6	80.0149	1.9	2.4	0	4	3	8	5	10	4	10	2
163	7141BY	0	4.875	4.625	25	23	0.8	0.6	0.9	0.9	2	1	5	1	0	1	0.1	0	85.2855	2	2.2	1	4	3	8	7	13	12	12	11
211	9902CL	0	4.75	4.375	23	23	1	1	0.888889	0.9	1	1	15	1	2	6	1	0.2	86.1309	2.5	2.4	1	3	3.5	6	6	11	10	12	13
221	0610EV	0	3.375	2.875	22	21	0.7	0.7	0.75	0.75	4	3	6	0	0	1	0.375	0	81.8223	4	4	1	4	4	6	6	13	8	9	13
2	0051JK	0	3.75	3	15	23	0.428571	0.571429	0.7	0.9	3	1	5	1	0	0	.	.	72.8636	3.6	3.1	1	1	1	7	6	5	9	10	14
7	0165JR	0	3.75	3.5	26	28	0.4	0.4	1	1	2	1	9	0	0	2	0.8	.	71.3415	2.7	2.5	0	4	4	7	6	12	14	14	14
9	0246KB	0	5.25	5.625	28	27	0.6	0.714286	1	1	4	3	15	1	6	6	1	0.25	88.2209	2.1	2.3	1	1	3	6	6	15	14	13	13
11	0316BL	0	3.875	3.875	29	29	0.666667	0.833333	0.6	0.5	2	3	32	1	3	3	0.428571	0	89.5174	2.3	2.1	1	3.5	2.5	8	8	14	14	15	15
18	0566GC	0	3.75	3.625	23	26	0.833333	0.666667	0.4	0.833333	3	1	14	1	6	6	1	0	85.2898	1.8	1.9	1	1	1	7	8	11	11	12	15
21	0722AC	0	4.75	4.875	25	25	0.666667	0.444444	1	1	3	3	2	1	0	1	0.666667	0	79.8766	2.6	3.6	1	2	3	8	8	13	12	12	13
27	1127NG	0	4.5	3.875	19	20	0.666667	0.7	1	1	2	2	4	0	1	2	1	0	65.1756	2.8	2.6	1	2	1	8	6	10	8	9	12
31	1291CC	0	3	4.25	27	26	0.9	0.888889	1	1	2	3	14	1	1	1	0.4	0.5	67.3927	1.8	2.2	1	1	1	8	8	12	13	15	13
39	1736NK	0	3.625	3.375	.	25	0.625	0.555556	1	1	4	4	14	1	1	3	.	.	79.0963	2.5	2.4	0	2	2	7	7	.	12	12	13
44	1846TR	0	4.625	4.75	24	25	0.8	0.8	1	1	3	2	26	0	4	4	0.75	0	81.269	2.4	2.3	1	1	2	8	8	12	12	12	13
48	1937GL	0	5.75	5.875	26	26	0.6	0.6	0.6	0.833333	3	4	6	0	3	1	0.75	0.4	95.3593	2.3	1.7	1	4	3.5	6	6	12	12	14	14
65	2571MS	0	3.75	3.75	14	21	0.9	0.777778	0.777778	0.8	3	2	34	0	1	1	1	0.2	83.7768	2.6	2.7	1	4	3	5	6	6	8	8	13
69	2773WA	0	3.125	3	12	16	1	0.4	0.875	0.875	2	0	17	1	0	0	0.5	0	63.2643	3	3.3	0	2.5	3	7	7	7	8	5	8
74	2957AG	0	4.125	4	14	17	0.555556	0.555556	1	1	1	2	11	1	3	3	0.181818	0	76.7925	2.4	2.3	1	3	3	6	5	6	4	8	13
79	3178TE	0	4.875	4.75	26	28	0.833333	0.833333	0.888889	0.777778	1	4	28	1	6	6	0.5	0	80.9243	2.2	2.1	0	1	3	5	8	12	13	14	15
80	3240ZM	0	5.125	4.25	24	25	0.625	0.625	0.9	0.6	3	1	18	0	3	2	0.5	0	83.1941	2.6	2.3	1	3	3	5	8	12	10	12	15
86	3592PR	0	5.25	6	28	28	0.9	0.7	0.888889	1	2	2	6	0	5	4	0.1	0.5	87.6363	1.5	1.3	0	2	1	8	8	13	14	15	14
88	3671MW	0	4.5	4	22	24	0.625	0.75	0.777778	0.9	1	2	14	1	1	3	0.75	0	90.3364	2	2.3	1	1	1	8	8	12	12	10	12
101	4273XM	0	4.25	3.5	29	29	0.6	0.4	0.555556	0.777778	2	0	7	0	0	1	0.8	0	79.3168	3.1	3	0	4.5	3.5	7	7	15	13	14	16
118	4812MI	0	5.625	5.25	21	27	0.6	0.7	0.9	1	3	3	72	0	6	6	0.5	0.8	81.5429	1.8	1.7	0	3	3	7	7	12	12	9	15
122	4932BN	0	5.375	5.375	26	27	0.5	0.666667	0.8	1	1	3	26	1	6	6	1.25	1.6	91.7363	2.3	2.2	1	1.5	1	6	7	12	12	14	15
128	5352RH	0	4.25	3.625	14	23	0.888889	0.777778	0.8	0.666667	3	2	17	1	2	0	0.2	0	86.0528	3.2	3	1	1	2	6	7	7	10	7	13
135	5693CE	0	4.875	4.75	27	20	0.666667	0.666667	0.714286	0.714286	1	0	14	0	3	3	0.2	0.2	81.904	1.9	1.9	1	2	1.5	8	7	12	9	15	11
138	5780MW	0	4.125	4.125	19	21	0.6	0.4	1	0.888889	3	1	24	0	0	0	0.428571	0	88.1622	2.9	3.5	1	4	4	8	7	11	11	8	10
139	5787WQ	0	4.875	4	23	25	0.75	0.333333	0.9	0.7	1	2	4	0	2	2	0.5	0	84.3106	2.8	3.9	1	1	2	7	7	10	11	13	14
144	6050CK	0	3.5	4	23	23	0.5	0.6	0.6	0.6	2	0	13	1	0	0	0.5	0	53.4117	3.7	3.9	1	4	4	6	8	12	11	11	12
169	7509ES	0	4.375	4.75	26	28	0.75	0.777778	1	1	3	3	9	0	2	3	0.75	0.4	95	1.6	2	1	1	1	8	8	11	13	15	15
172	7543SR	0	4.75	4.375	30	31	0.833333	0.833333	0.8	0.9	3	4	21	0	3	4	0.428571	0	95.9409	2.6	2.3	0	1	3	8	8	15	15	15	16
177	7847RD	0	3.125	2	16	19	0.8	0.5	0.6	0.5	2	2	13	0	0	0	0.3	0	77.8808	3.3	3.6	1	2	3.5	7	7	10	10	6	9
183	8103ES	0	3.75	3.875	.	24	0.8	0.7	1	1	2	2	19	1	1	1	0.25	0.2	83.9029	2.1	1.7	1	1	2	7	5	.	9	12	15
190	8354JW	0	4.625	4.375	21	29	0.7	0.666667	0.875	0.875	1	1	15	1	3	4	0.333333	0.2	86.496	2.2	2.2	1	1	1	7	6	10	13	11	16
192	8385KW	0	5.375	4.75	29	29	1	1	1	0.833333	4	3	19	1	1	4	.	.	94.3575	2.4	2.6	1	2	2	6	8	13	14	16	15
199	9142LH	0	4	4.25	21	27	0.6	0.6	0.888889	1	2	1	19	1	4	2	0.5	0.2	65.4012	2.4	2.5	1	4	3	8	8	11	14	10	13
206	9522KD	0	4.5	3.875	21	27	.	0.9	.	1	.	0	2	1	3	.	.	.	90.386	2.2	1.9	1	3	2	.	6	11	13	10	14
208	9645KC	0	4.5	4.125	.	24	0.5	0.5	0.666667	0.2	1	0	23	0	0	0	0.3	0	73.6279	4	3.1	1	1	1	7	8	.	11	15	13
210	9838CS	0	4.875	3	19	19	0.625	0.5	0.875	0.571429	1	1	0	0	0	0	0.7	0.2	47.5672	3.4	4	1	1	1	6	6	9	7	10	12
212	9915MO	0	4.5	4.875	26	29	0.75	0.555556	0.7	0.8	3	3	15	1	1	4	0.2	0	90.2845	1.8	1.5	0	3	3	8	8	12	14	14	15
218	0389SC	0	4.125	3.75	27	25	0.8	0.8	0.8	0.777778	3	2	5	0	3	0	1.5	0.25	95	2.7	2.6	1	2.5	3	7	7	12	11	15	14
223	1011SP	0	4.625	4.125	18	24	0.333333	0.2	0.666667	0.625	1	0	18	0	1	1	0.6	0	95	2.6	2.7	1	2	2	7	8	11	11	7	13
229	1864SM	0	4.125	4.125	26	28	0.777778	0.666667	0.625	0.8	2	1	12	1	3	3	.	.	91.4658	2.2	2.5	0	3	3.5	8	6	14	14	12	14
230	1880QX	0	5.375	5.125	31	30	0.8	0.888889	0.8	0.9	1	2	5	0	5	2	0.4	0.25	93.8767	1.1	1.6	1	1.5	1	7	7	15	15	16	15
243	3907JR	0	3.375	3.5	21	27	0.666667	0.666667	0.777778	1	1	1	17	1	1	1	0.25	0	88.5528	2.6	1.7	1	3.5	3	6	6	10	11	11	16
245	3967OH	0	2.875	2.75	19	23	0.833333	0.833333	0.875	0.875	2	1	4	1	0	1	0.6	0	84.4284	3.2	3.2	1	3	3	5	6	9	8	10	15
246	4128PP	0	4.875	4.5	24	25	0.666667	0.666667	1	1	3	1	13	0	3	3	0.4	0.25	81.5909	3.4	2.88889	1	3	3.5	8	8	10	11	14	14
261	6384BP	0	4.625	4.625	24	21	0.8	0.8	0.8	1	3	0	13	1	0	0	0.2	0	70.7863	3.4	3.7	0	1.5	1	6	7	12	12	12	9
262	6445CS	0	4.375	4.75	24	25	0.8	0.444444	1	1	2	4	22	1	3	4	0.5	0	83.8936	2.4	2.2	1	2.5	3	7	6	11	12	13	13
280	8393EL	0	4	4.125	17	21	0.75	0.777778	1	1	3	1	16	1	0	3	0.25	0	78.9884	3.1	3.3	1	3	3	5	5	10	10	7	11
285	8777JS	0	4.125	4.5	19	28	0.444444	0.444444	0.375	0.375	3	4	11	1	0	0	0.153846	.	85.1756	2.8	2.6	1	1	1	7	6	13	12	6	16
286	8876AL	0	3.75	4.125	26	28	0.666667	0.666667	0.8	0.7	2	4	13	1	4	5	0.375	1	86.5974	1.7	2.1	1	2	2	8	8	12	12	14	16
289	9002MC	0	4.25	4.5	25	23	0.7	0.666667	0.833333	0.5	2	1	40	0	6	4	0.5	1	87.4413	1.8	2.1	1	3	4	6	7	11	10	14	13
247	4206KM	0	4.75	5.14286	28	27	0.444444	0.6	0.9	0.9	3	1	25	1	0	2	.	.	85.9258	1.3	1.4	1	1	1	7	7	12	11	16	16
250	5291KE	0	4.625	5.75	16	25	0.5	0.555556	0.666667	0.666667	4	2	9	0	6	6	1.4	0.75	90.9239	2.5	1.8	1	1	2	8	8	9	12	7	13
255	5999ST	0	4.125	4.375	22	26	0.666667	0.5	0.833333	0.666667	3	2	20	1	6	5	0.6	0.75	82.7624	2.2	2.6	1	2	2	7	7	10	12	12	14
268	6942AR	0	4.5	4.25	12	14	0.6	0.777778	0.8	0.8	0	0	3	1	0	0	.	.	75.0396	3.2	3.77778	1	3	3	7	4	9	8	3	6
271	7424CV	0	4.75	4.25	19	25	0.666667	0.5	1	1	2	0	19	1	4	2	0.4	0	87.1132	2.1	1.8	1	3	2	8	8	9	11	10	14
54	2105AM	0	4.875	4.375	18	23	0.666667	0.777778	1	1	3	3	11	1	1	3	0.5	0	84.8997	2.4	3	0	4	4	8	8	10	12	8	11
62	2523AS	0	3.625	3.625	19	18	0.7	0.7	1	0.7	3	2	2	0	0	0	0.5	.	72.0842	4	4	1	5	5	8	6	12	13	7	5
120	4897ER	0	4.375	3.375	19	17	0.777778	0.777778	0.7	0.8	2	2	32	0	2	.	0.5	0	83.8797	3.8	3.9	1	2	2	6	7	11	10	8	7
158	6956CM	0	4.25	4.125	19	14	0.8	0.7	0.666667	0.833333	2	2	65	1	2	3	0.6	0	81.2908	2	2.3	1	1	3.5	7	6	10	8	9	6
225	1434BH	0	3.75	3.75	27	21	0.666667	0.777778	1	1	2	1	24	1	1	2	0.25	0	90.8278	2.8	2.6	1	1	3	6	6	13	11	14	10
14	0452EM	0	4.125	3.625	18	21	0.5	0.5	1	1	3	2	4	1	3	2	0.4	0	80.7933	2.4	2.3	1	2	3	6	8	11	12	7	9
259	6311CW	0	3	3.25	14	16	0.666667	0.5	0.833333	1	1	1	17	1	0	0	.	.	77.891	3.3	3.2	1	3	3	8	7	10	9	4	7
1	0036JM	0	2.625	3	15	12	0.4	0.333333	1	0.9	2	3	22	0	0	0	0.4	0	59.1189	3.7	3.3	1	3	3	5	6	9	6	6	6
170	7511MD	0	3.625	3.625	14	2	0.3	0.5	1	0.5	1	0	2	0	3	0	0.75	0	91.9994	3	2.4	1	3	4.5	7	4	9	2	5	0
249	5029TM	0	5.375	5.125	23	24	1	1	1	1	3	3	11	1	4	5	0.444444	0	87.7849	1.1	1	1	1	1.5	8	7	13	12	10	12
227	1637HD	0	5.25	4.625	17	20	0.666667	0.7	1	1	2	1	16	1	4	5	.	.	84.0797	1.6	1.4	1	4	1	6	3	8	8	9	12
8	0222RH	0	5.25	5.5	24	23	0.5	0.5	0.777778	0.8	3	3	10	1	4	4	0.384615	0.25	79.7536	2.6	2.1	1	1	2	6	7	11	15	13	8
13	0429TK	0	2.5	2.375	18	19	0.333333	0.5	0.875	1	1	0	64	1	0	0	0.5	0	97.7881	3.8	2.9	1	2	3	8	8	10	12	8	7
19	0628CS	0	4.75	5.125	22	12	0.2	0.2	0.8	1	3	2	11	0	6	5	0.571429	0.5	79.8277	2.5	2.2	1	2	2	8	5	12	7	10	5
25	1097JR	0	3.125	3.5	20	18	0.444444	0.555556	0.75	0.75	1	0	13	1	1	1	0.5	0.2	94.9738	3.1	2.3	1	1	1	7	7	10	11	10	7
35	1502AP	0	2.75	3	8	16	0.8	0.6	0.25	0.5	2	0	11	0	1	3	0.8	0	60.9977	2.7	2.5	1	4	3	7	6	5	5	3	11
63	2526LS	0	2.625	3	11	5	0.7	0.666667	1	0.666667	1	0	0	1	2	0	0.75	0	84.4477	3.3	2.5	1	4	3	4	6	4	3	7	2
73	2915JS	0	3.125	3	15	15	0.428571	0.166667	0.4	0.4	1	3	9	1	0	0	0.3	0	48.3636	2.8	2.8	0	4	3	7	8	9	8	6	7
95	3948JW	0	4.375	4	30	21	0.625	0.5	1	1	2	2	2	0	2	2	0.75	0	76.049	2	2.22222	1	2	1.5	5	8	14	14	16	7
140	5859DM	0	4.125	3.5	15	19	0.8	1	0.875	0.5	1	1	13	0	0	0	0.6	0	58.8845	2.5	2.3	1	3	1	6	6	9	11	6	8
143	5987MV	0	3.25	2.875	14	8	.	0.9	.	0.6	.	2	12	1	0	.	0.714286	0	72.2518	2.6	3.4	1	3	3	.	7	9	4	5	4
201	9261EJ	0	3.25	3.125	15	13	0.6	0.5	0.666667	0.833333	3	2	10	1	3	2	0.428571	0	86.4571	2.5	2.2	1	1	1	7	7	8	8	7	5
231	2030AH	0	4.75	4.125	31	15	0.6	0.6	1	0.8	3	2	20	0	4	6	0.4	0.25	95	2.2	2.3	1	2	3	8	8	16	12	15	3
266	6896SK	0	4.625	3.5	21	22	0.555556	0.555556	0.7	0.7	2	1	0	1	1	4	0.6	0.5	71.9514	2.2	2.7	1	2.5	2	4	4	12	10	9	12
284	8624KJ	0	4.25	4	18	17	1	0.888889	1	1	2	2	10	1	2	1	0.375	0	95	2.4	2	1	1	1	6	7	11	10	7	7
288	8977JH	0	2.625	3.625	15	16	0.714286	0.571429	1	1	2	0	0	0	1	1	0.4	0	79.2206	2.7	3.5	1	1	1	8	7	9	9	6	7
3	0079AO	0	5.125	.	18	.	0.625	.	1	.	3	.	0	1	.	1	0.5	0	66.8185	2.7	.	1	1	.	8	.	10	.	8	.
26	1109CC	0	4.375	.	12	.	0.222222	.	0.444444	.	3	.	0	1	.	1	0.714286	0	.	3.2	.	0	1	.	6	.	7	.	5	.
66	2605RZ	0	4.75	.	27	.	0.6	.	1	.	4	.	0	0	.	4	0.5	0	70.6586	2.7	.	1	1	.	6	.	13	.	14	.
71	2856AR	0	5.25	.	29	.	0.8	.	0.75	.	3	.	0	1	.	4	1	0	73.8661	2	.	0	1	.	8	.	15	.	14	.
77	3101JZ	0	4.75	.	18	.	0.5	.	0.8	.	1	.	0	1	.	3	0.571429	0	80.2437	1.7	.	1	3.5	.	7	.	8	.	10	.
115	4771SS	0	2.5	.	.	.	0.714286	.	0.75	.	2	.	0	1	.	0	0.2	0.5	80.6344	3.1	.	1	3	.	7	.	.	.	9	.
129	5359PR	0	4.25	.	17	.	0.8	.	0.8	.	2	.	0	0	.	3	1	0	40.2065	2.8	.	0	3	.	4	.	7	.	10	.
132	5530KH	0	4.125	.	14	.	0.666667	.	0.8	.	0	.	0	1	.	2	0.5	0	.	2.7	.	1	2.5	.	7	.	6	.	8	.
141	5963AO	0	5.5	.	26	.	0.444444	.	0.285714	.	2	.	0	1	.	6	0.75	0	24.8262	2.2	.	0	3	.	7	.	11	.	15	.
146	6140LM	0	4	.	22	.	0.8	.	1	.	2	.	0	1	.	0	0	0	.	3.1	.	1	3.5	.	7	.	11	.	11	.
164	7310BJ	0	5.14286	.	20	.	.	.	.	.	.	.	0	0	.	.	0.3	0.25	70.2231	1.7	.	0	3	.	.	.	9	.	11	.
174	7708JB	0	3.875	.	25	.	0.333333	.	0.833333	.	3	.	0	1	.	5	0.0769231	0	93.5729	2	.	0	1	.	7	.	13	.	12	.
270	7379CM	0	4.375	4.375	21	.	0.333333	0.25	0.6	1	2	.	0	1	.	1	0.25	0	86.6077	2.4	2.1	0	4	5	6	.	11	.	10	.
272	7505CA	0	.	.	.	.	.	.	.	.	.	.	0	.	.	.	.	.	46.9471	.	.	.	.	.	.	.	.	.	.	.
57	2291JM	1	4.75	5.5	28	4	0.75	0.6	0.6	0.5	4	0	0	1	5	3	0.5	0	76.9397	1.7	1.7	0	4	4.5	7	3	14	4	14	0
287	8964EN	1	5	4.375	16	11	0.555556	0.666667	0.9	0.9	2	3	14	1	2	3	0.375	0	86.7362	3.2	3.4	1	4	2.5	8	8	10	9	6	2
275	8058JV	1	2.75	3.875	19	18	1	1	0.8	1	1	1	14	0	0	2	.	.	84.3416	2	2.6	1	3.5	3.5	5	5	10	9	9	9
38	1694DA	1	2.75	4.625	23	18	0.571429	0.333333	0.571429	0.833333	3	1	7	0	6	5	.	.	79.5578	3.2	3	0	5	5	6	7	10	6	13	12
42	1818YS	1	3.875	3.875	17	20	0.666667	0.666667	0.75	0.75	1	1	10	1	1	3	.	.	77.6463	2.6	2.7	1	3	3	7	6	11	9	6	11
102	4280KL	1	3.875	3.875	17	20	0.5	0.4	1	1	1	1	18	1	2	1	0.5	0	88.3755	2.2	2.1	1	3	3	8	7	10	12	7	8
162	7126EM	1	4.625	4.75	23	23	0.666667	0.6	1	0.9	1	3	17	1	3	4	0.4	0	97.7498	1.7	1.9	1	2	2	8	7	13	13	10	10
220	0442AJ	1	3.25	2.125	7	13	0.6	0.5	0.5	0.555556	0	0	2	1	0	0	0.25	0	90.8338	3.7	3.6	1	1	4	7	6	4	7	3	6
238	2884SW	1	4.5	4.75	25	20	0.5	0.5	0.6	0.6	1	1	0	0	5	5	1.4	1.25	93.2771	1.8	1.5	1	3	2.5	7	6	13	7	12	13
244	3954LH	1	4.8125	3.625	23	23	0.666667	0.6	0.9	0.8	4	4	13	1	5	5	0.0769231	0	87.2975	1.3	1.3	1	1	2	7	7	12	14	11	9
257	6210VZ	1	3.375	3.625	21	22	0.4	0.6	0.75	0.666667	0	2	12	0	0	0	0.6	0	73.0393	3.5	3.4	1	2.5	3	7	6	12	12	9	10
126	5066MW	1	4.875	5.375	29	27	0.666667	0.666667	0.9	0.9	4	4	77	1	6	5	0.04	0.6	92.498	2.5	1.9	1	3.5	2	8	8	13	14	16	13
219	0411AH	1	.	5.125	.	19	.	0.75	.	1	.	3	6	.	6	.	0.75	0.5	92.8139	.	2.4	.	.	2	.	7	.	10	.	9
155	6855IB	1	4.125	4.875	24	23	0.2	0.2	0.8	0.5	2	2	10	0	0	0	0.428571	0	76.198	2.2	3	1	4	4	5	5	12	10	12	13
168	7470KW	1	4.25	4.5	18	23	0.875	0.375	0.666667	0.6	2	2	12	1	1	0	0.285714	0	89.5179	3.1	3.1	1	2	3.5	6	3	10	12	8	11
242	3485TP	1	4.75	4.5	20	14	0.5	0.777778	0.8	0.777778	1	1	3	0	3	5	.	.	59.4265	2.2	2.6	1	1	2.5	6	5	7	1	13	13
269	7276AI	1	4.625	5.5	23	17	0.888889	0.777778	0.333333	0.333333	3	1	11	1	1	1	.	.	95	2.7	3	1	1	1	5	6	14	10	9	7
5	0108KG	1	5.25	5	15	19	1	1	0.333333	0.5	4	4	34	1	1	2	0.5	0	85.0035	2.4	2.3	0	1	1	3	4	9	10	6	9
6	0142TC	1	4.125	3.75	24	28	0.8	0.833333	1	1	4	3	2	1	0	1	0.285714	0	77.1336	3.3	3.3	0	4	3	8	8	10	13	14	15
10	0254BB	1	5.25	4.5	23	28	0.5	0.555556	1	1	2	1	0	0	1	1	0.428571	0	80.615	2.5	1.8	1	1	1	8	8	16	12	7	16
15	0519RB	1	4.5	4.875	29	27	0.625	0.777778	0.8	0.7	4	4	6	1	5	4	1.5	0.5	78.8029	2.1	2	0	3	3	8	8	13	15	16	12
32	1386AT	1	4	3.75	21	26	1	1	1	1	1	2	17	1	0	2	0.5	0	77.4786	2.3	3.1	1	4	3	5	5	11	12	10	14
37	1667JX	1	4.75	4.5	26	28	0.8	0.2	0.777778	0.7	2	2	6	0	0	2	0.5	0	87.9246	2.6	2.7	1	1	2	6	7	12	14	14	14
46	1875MW	1	3.875	3.375	24	26	1	1	1	1	1	0	16	1	4	6	0.833333	0	87.5259	2.6	3.4	1	3	1	5	2	11	12	13	14
49	1940TR	1	3.375	3.625	23	24	0.6	0.75	1	1	1	1	14	1	1	1	0.285714	0	89.8465	2.9	2.2	0	3	1	6	7	11	11	12	13
51	2050CS	1	5	5.14286	28	25	0.666667	0.666667	0.555556	0.555556	3	3	8	1	3	2	0.285714	0	67.2508	2.3	2	1	3	2	8	8	13	11	15	14
52	2076JA	1	4.625	4.375	26	29	0.4	0.6	0.8	0.6	2	2	21	1	3	0	0.428571	0.25	82.6206	3.3	2.1	1	1	1	7	7	11	13	15	16
53	2084EM	1	4.5	4.5	25	22	0.555556	0.6	1	0.833333	3	2	24	1	1	2	0.25	0.2	83.1036	2.8	2.5	1	4	4	5	5	13	10	12	12
55	2125MG	1	4.75	5	23	24	0.555556	0.375	0.777778	0.888889	4	3	6	1	6	5	0.75	0	70.2176	1.9	1.8	0	1	3	8	8	12	11	11	13
61	2494SB	1	4.875	5.125	28	30	0.888889	0.666667	0.5	0.5	1	1	14	1	1	3	0.428571	0	97.9067	2.7	2.3	1	3.5	3	7	7	14	14	14	16
64	2526MW	1	5.625	5.5	23	30	.	0.8	.	0.8	.	1	15	0	3	.	0.25	0	58.0183	1.8	2.2	1	1.5	3	.	7	11	15	12	15
70	2848MT	1	5.375	5.875	29	30	0.75	0.75	1	0.8	3	3	6	1	6	6	0.1	0	62.1919	1.9	1.6	1	1	1	8	8	15	16	14	14
76	3079ED	1	5.125	4.875	27	27	0.6	0.6	0.888889	1	4	4	6	1	2	4	1	0.2	53.4293	2	2.5	0	3	3	7	6	13	12	14	15
81	3258SS	1	4.75	5.25	25	18	0.5	0.5	0.75	0.75	1	2	17	0	5	5	0.5	0.8	92.4969	1.8	2.1	1	3	3	6	5	11	11	14	7
82	3301OT	1	4.25	4.5	25	27	0.75	0.888889	0.875	0.875	4	4	18	1	4	3	0.75	0.2	90.6509	2.5	2.2	1	4	4	7	5	12	11	13	16
83	3389DD	1	5.625	5.42857	28	28	.	0.666667	.	0.833333	.	4	10	0	5	.	0.75	0	84.9067	1.9	2.6	0	3	3	.	8	13	13	15	15
89	3703DN	1	4.5	5	23	21	0.666667	0.6	0.888889	0.75	1	0	7	1	1	2	0.4	0	73.0898	2	2.1	1	2	2.5	7	7	11	9	12	12
91	8730SV	1	5.375	5.375	22	26	0.75	0.777778	0.7	0.6	3	3	11	1	0	1	1	0.333333	.	2.3	2.7	0	2	3	6	8	12	13	10	13
96	3981HS	1	4.875	4.5	24	25	0.7	0.7	0.9	0.9	1	0	3	1	3	3	0.5	0	68.7672	2.5	1.7	1	3	3	7	6	8	11	16	14
97	4081EH	1	4.25	4.625	28	26	0.666667	0.4	0.571429	0.5	2	2	20	0	2	4	0.5	0	74.3772	2.2	2.2	1	3.5	3.5	8	8	15	13	13	13
98	4099CC	1	2.125	2.5	20	24	0.5	0.5	0.4	0.2	0	2	12	1	0	1	0.857143	0	83.2325	2.6	3.2	1	2.5	3.5	5	5	12	11	8	13
106	4387KS	1	5	5.25	25	30	0.833333	0.833333	0.625	0.875	1	1	7	1	3	3	0.285714	0	95	1.9	1.5	1	3	2	8	8	13	14	12	16
110	4620ER	1	3.875	3.25	18	21	0.888889	0.888889	0.888889	0.666667	3	1	16	1	0	0	0.285714	0	76.4016	3.7	3.1	1	4	4	6	7	7	6	11	15
111	4632CS	1	4.875	4.25	22	27	0.875	0.625	1	0.9	3	2	3	1	5	3	.	.	.	2.2	2.4	1	3	3	8	8	10	11	12	16
114	4711ST	1	5.5	5.625	26	30	0.75	0.75	0.9	1	3	3	11	1	4	2	0.5	0.4	95.8309	1.4	1.1	0	2	2	8	8	13	15	13	15
119	4848BN	1	5	5	24	22	0.75	0.875	0.875	1	1	2	22	1	6	5	0.714286	0	92.7705	2.7	2.55556	0	1.5	3	6	6	13	11	11	11
121	4911FM	1	4.5	4.5	23	28	0.5	0.666667	0.75	0.625	3	1	12	1	3	2	1	0	91.0051	3.3	3.8	0	1	3	8	6	14	14	9	14
125	4983JF	1	4.25	5	21	24	0.7	0.7	1	0.888889	3	2	13	1	0	1	0.428571	.	71.4788	2.5	2.7	1	3.5	2.5	8	8	11	11	10	13
131	5518JH	1	3.875	3.25	22	25	0.666667	0.5	0.833333	1	3	3	7	1	2	2	0.5	0	66.5164	2.9	2.6	0	3	2	8	8	10	12	12	13
136	5744MR	1	4.625	5	29	29	0.333333	0.4	0.5	0.625	2	2	30	1	5	4	0.75	0.2	82.846	1.8	1.7	0	3.5	4	8	8	14	13	15	16
137	5766NN	1	3.625	3.75	24	27	0.333333	0.333333	0.8	0.8	3	2	20	1	1	0	0.25	0	90.3182	2.4	2.2	1	2	3	8	7	12	14	12	13
145	6074BS	1	4.375	5.14286	24	26	0.666667	0.9	0.8	0.666667	2	2	18	0	0	2	0.5	0	66.2388	3.2	2.6	1	3.5	3.5	6	7	12	14	12	12
150	6520PL	1	4.75	4.42857	26	27	1	0.75	0.777778	0.666667	1	2	5	0	3	6	0.5	0.2	95.0698	2.3	2.5	1	2	2	7	6	11	12	15	15
151	6577TB	1	4.125	5	23	28	0.7	0.9	1	1	3	3	18	1	5	2	0.5	0	85.612	2.4	3	0	3	3.5	8	8	13	13	10	15
152	6591SB	1	4	2.625	17	26	0.666667	0.777778	1	1	4	4	7	1	2	1	.	.	82.6651	2.4	2.5	1	1.5	3	8	7	8	12	9	14
156	6881KF	1	5	5.375	27	26	0.6	0.6	0.625	0.5	2	3	17	1	4	5	0.5	0.5	91.2209	2.4	1.9	1	1	2	7	6	12	11	15	15
159	6960MJ	1	5.375	5.125	30	31	0.8	0.7	1	0.833333	0	2	17	0	5	3	0.333333	1	82.4591	2.4	1.9	1	3	3	5	7	14	15	16	16
160	6994BG	1	5.25	4.875	20	27	0.75	0.6	0.9	0.9	0	1	65	1	2	2	1	0	93.2929	2.2	2.4	0	4	4	6	6	11	14	9	13
165	7359MO	1	4	4.25	.	25	0.75	0.555556	0.9	0.9	2	2	10	1	4	5	1.25	.	64.9978	2.1	2.8	1	2	2.5	5	3	.	12	12	13
166	7381JR	1	5.375	4.25	23	23	0.888889	0.8	0.75	0.5	2	3	2	1	4	5	0.25	0.2	79.218	2.1	2.5	0	3	3	7	7	10	11	13	12
175	7745GQ	1	5.5	4.625	27	28	0.6	0.6	0.8	0.8	4	4	25	1	6	6	0.2	0	91.4519	1.2	1.2	0	2	3	8	8	13	14	14	14
179	7941PK	1	4.625	5	19	22	0.5	0.5	0.8	0.9	1	1	12	1	1	2	0.5	0.2	91.8343	2.6	3.1	1	4	5	6	6	10	8	9	14
181	8000JJ	1	4.5	5	25	25	0.444444	0.6	0.333333	0.166667	2	2	2	0	4	5	.	.	.	1.5	1.7	1	2	3	7	8	13	10	12	15
182	8056KP	1	4.5	5	25	25	0.333333	0.666667	0.75	0.875	1	0	22	1	2	2	0.6	0	84.9947	2.2	2.2	1	2	2.5	7	7	12	12	13	13
188	8335JM	1	4.375	4.125	24	26	0.4	0.2	0.777778	0.875	2	3	63	1	3	2	.	.	85.0373	2.8	2.8	0	2	2	6	8	11	13	13	13
195	8981LZ	1	4.5	5.375	25	30	0.666667	0.833333	0.75	0.666667	2	2	23	0	4	0	0.142857	0.2	89.0225	2.8	2.7	1	4	3.5	7	7	10	15	15	15
197	9095AC	1	3.875	3.875	16	25	0.75	0.75	0.2	0.666667	2	2	19	1	0	0	0.307692	0	79.5186	3.6	3.3	1	1.5	1	7	7	9	11	7	14
198	9121AJ	1	3.5	4.25	27	26	0.888889	0.8	1	0.9	1	1	15	1	1	1	0.428571	0	90.9099	1.7	2	1	3	3	8	7	12	12	15	14
200	9144DJ	1	4.125	4	18	26	0.777778	0.555556	0.5	0	1	2	6	0	0	2	0.9	0	79.5272	2.3	2.1	0	2.5	1	6	6	10	10	8	16
205	9465DB	1	5.25	4.75	28	29	0.444444	0.333333	0.777778	0.8	3	2	5	1	6	6	0.571429	0	81.8333	1	1.5	0	3	3	6	7	15	14	13	15
207	9602BM	1	3.25	3.25	13	22	0.714286	0.8	1	1	2	1	2	1	0	0	1.25	0	64.5845	3.9	3.7	1	4	4	7	6	8	9	5	13
214	9986AL	1	4.375	4.5	23	22	0.777778	0.666667	0.333333	0.5	1	3	12	1	4	1	0.5	0	58.8384	2.3	2.4	1	1	3	4	3	11	11	12	11
215	9989LS	1	4.25	4.75	15	20	0.5	0.166667	1	0.5	2	0	25	1	0	0	0.666667	0	56.3975	3.5	3.6	1	2	3.5	7	5	9	8	6	12
216	0179AD	1	3.125	3.875	22	25	1	0.9	0.8	0.9	0	1	0	1	0	0	0.545455	0	77.6143	3.2	3.8	1	3	3	7	7	13	13	9	12
222	0808CB	1	3.5	1.75	17	18	0.333333	0.333333	0.714286	0.857143	0	1	5	1	0	1	0.6	0	81.2464	2.2	2.3	1	4	4	5	4	10	7	7	11
224	1100ME	1	4.75	4.875	21	27	0.6	0.6	0.875	1	3	3	10	1	6	5	0.8	0.666667	95	2.1	2.3	1	1.5	1	8	8	14	13	7	14
228	1833LK	1	4.625	4.625	29	25	0.6	0.8	0.777778	0.6	2	3	8	1	0	0	0.181818	0	88.4482	2.5	2.3	1	2.5	2	7	7	15	15	14	10
232	2044EK	1	4.75	4.75	24	29	0.3	0.4	0.666667	0.666667	3	2	8	1	1	1	.	.	84.0441	1.9	2.1	1	1	1	8	8	14	15	10	14
251	5557DL	1	4.625	4.25	17	26	0.625	0.555556	1	0.875	2	2	0	1	0	2	0.5	0	82.5607	2.2	2.7	1	1	3.5	7	7	8	10	9	16
252	5715MI	1	4.875	4.5	26	24	0.444444	0.777778	0.777778	0.9	1	3	1	1	0	2	.	.	95	2.1	2.5	1	3.5	4	8	8	12	11	14	13
253	5791EB	1	4.75	4.875	19	21	0.7	0.8	1	0.9	3	3	14	1	1	3	.	.	92.6193	2.4	2.2	1	3	1	7	7	10	8	9	13
254	5957DP	1	3.375	4.75	26	22	0.6	0.6	0.666667	1	3	4	7	0	4	3	.	.	82.2699	1.7	1.8	0	3	1	6	6	13	11	13	11
256	6181BA	1	4	4	22	25	0.6	0.6	0.875	1	1	2	11	1	1	1	0.6	0	93.6722	1.4	1.44444	1	2.5	3	6	5	11	11	11	14
263	6564KW	1	4.25	4.375	21	25	0.6	0.6	0.8	0.9	3	3	9	1	1	0	0.727273	0	89.5059	2.9	2.8	1	1	1	8	8	11	13	10	12
264	6656RL	1	4.375	5.25	19	25	0.833333	0.833333	1	1	3	3	8	1	6	6	1.6	1.25	86.0032	2.3	1.7	1	1	1	8	8	13	14	6	11
273	7552RU	1	3.25	3.375	20	28	0.666667	0.777778	1	1	3	4	14	1	1	1	0.173913	0	74.7644	3.9	3.33333	1	4	3.5	6	7	11	12	9	16
276	8065DG	1	4	4.875	19	24	0.6	0.6	1	1	2	1	12	1	0	1	0.181818	0	86.9416	3.2	3	1	3	3.5	8	6	11	11	8	13
277	8108AK	1	4.25	4.25	24	24	0.3	0.4	0.8	0.333333	2	1	13	1	3	3	0.181818	0	62.1201	2.7	2.7	1	3.5	3.5	8	7	11	11	13	13
282	8499BH	1	3.75	3.375	22	22	1	1	0.8	0.9	1	1	7	1	1	2	0.375	0	93.6479	3.1	3.3	1	2	1	8	8	11	11	11	11
290	9985SW	1	.	4.375	.	21	.	0.8	.	0.4	.	2	29	.	3	.	0.363636	0	78.3013	.	3.5	.	.	4	.	7	.	7	.	14
226	1553SM	1	4.5	5	23	25	0.6	0.666667	0.875	0.875	4	3	9	1	5	5	0.333333	0	85.1159	1.8	1.9	1	3	2	7	7	11	10	12	15
236	2710MY	1	5	4.625	.	25	0.833333	0.833333	0.625	0.625	0	1	13	1	5	0	0.125	0	69.2942	2.5	2.3	1	3	3	7	5	.	11	12	14
240	3229DM	1	3.25	4.25	13	19	0.6	0.666667	0.8	0.8	1	2	4	0	0	0	.	.	84.4769	1.5	1.4	1	1.5	3	3	6	7	10	6	9
258	6271BD	1	4	3.875	24	27	0.7	0.777778	0.4	0.2	1	3	10	0	1	1	0.454545	0	82.5641	1.3	2.1	1	2	1	8	8	12	11	12	16
278	8309LG	1	3.5	3	26	25	0.875	0.75	1	0.9	2	1	6	1	0	0	0.5	0	92.4122	3.1	2.7	1	3	3	7	8	14	13	12	12
34	1463BP	1	3.375	2.75	17	24	0.2	0.5	0.75	0.75	0	1	19	0	1	1	0.333333	0	78.9177	2.6	2.2	1	3	3	6	7	9	12	8	12
20	0716BD	1	4.25	3.75	21	18	0.555556	0.5	0.833333	0.7	1	1	19	1	0	0	0.5	0	55.802	3.7	3.5	0	4	3	6	6	11	11	10	7
33	1415EE	1	3.25	3.25	20	28	0.666667	0.5	1	1	2	4	19	1	2	2	0.285714	0	92.6244	3.2	2.5	1	2	4	7	8	8	13	12	15
191	8357CK	1	5	3.75	22	17	0.833333	0.833333	0.4	0.4	4	1	3	1	5	3	.	.	81.0096	1.9	1.8	1	1	3	7	8	10	10	12	7
279	8342JM	1	4.5	4.75	18	26	0.666667	0.6	0.833333	0.833333	2	2	12	1	1	2	0.5	0	83.8247	2.7	2.4	1	4	4	6	6	11	11	7	15
123	4964AP	1	4.5	3.875	23	19	0.833333	0.875	0.7	0.7	1	1	28	1	0	1	0.285714	0	75.0931	2.4	2.6	1	2	3	8	8	13	12	10	7
124	4973CM	1	2.375	1.875	13	13	0.5	0.5	0.9	0.666667	3	2	8	1	0	0	.	.	58.544	3.9	4	1	3	3	6	7	9	10	4	3
134	5629SB	1	3.75	3.25	19	23	0.625	0.625	0.714286	0.714286	4	2	12	1	0	1	0.571429	0	86.4	3.6	4	1	2	2	7	7	12	13	7	10
161	7090BT	1	3.75	3.125	22	19	0.666667	0.333333	0.75	1	1	0	0	1	2	1	0.571429	0	68.6043	2.3	3.1	1	2	3	4	3	13	13	9	6
40	1748KE	1	5.25	.	21	.	0.888889	.	0.5	.	1	.	0	1	.	0	0.5	0	43.2376	4	.	1	2	.	8	.	11	.	10	.
50	1957BF	1	3.375	.	.	.	1	.	1	.	3	.	0	1	.	3	1	0	17.402	3.1	.	0	1	.	6	.	6	.	.	.
68	2659JD	1	5.125	.	28	.	0.2	.	1	.	3	.	0	1	.	4	0.25	0	65.6606	1.1	.	0	4	.	8	.	14	.	14	.
105	4369KM	1	3.75	3.875	9	.	0.555556	0.444444	0.6	0.333333	2	1	0	0	6	6	0.384615	0.75	78.4783	2.2	2	1	1	1	8	7	4	7	5	.
109	4598VR	1	4.625	.	21	.	0.7	.	0.833333	.	1	.	0	1	.	2	0.428571	.	74.5206	3.1	.	1	3	.	6	.	11	.	10	.
116	4809AA	1	4	.	.	.	0.555556	.	0.6	.	3	.	0	1	.	0	0.428571	0	73.7186	3.2	.	1	3	.	7	.	.	.	13	.
185	8188PF	1	4.125	.	20	.	0.625	.	0.7	.	3	.	0	1	.	3	0.222222	0	34.5715	2.2	.	0	3	.	6	.	11	.	9	.
217	0279EF	1	4.25	.	22	.	0.666667	.	0.833333	.	2	.	0	1	.	2	.	.	92.6968	3	.	0	3.5	.	8	.	11	.	11	.

## Sheet: Sheet1
order	DAY1ID1	affirm	snst1	snst2	ONSiT1n	ONSiT2n	healthT1rc	healthT2rc	finoutT1rc	finoutT2rc	finLfaT1	finLfaT2	words_about	ethnic	intentT2	intentT1	miBDindT	miAFindT	PointT	AnxT1	AnxT2	gender	sexmT1	sexmT2	sciliT1	sciliT2	ONSt1s	ONSt2s	calcT1n	calcT2n2
order
DAY1ID1
affirm
snst1
snst2
ONSiT1n
ONSiT2n
healthT1rc
healthT2rc
finoutT1rc
finoutT2rc
finLfaT1
finLfaT2
words_about
ethnic
intentT2
intentT1
miBDindT
miAFindT
PointT
AnxT1
AnxT2
gender
sexmT1
sexmT2
sciliT1
sciliT2
ONSt1s
ONSt2s
calcT1n
calcT2n2
